# Supplementary material for: MXene Based Nanocomposites for Recent Solar Energy Technologies
Source: Nanomaterials (Basel). 2022 Oct 18;12(20):3666. doi: 10.3390/nano12203666 (PMC9609812; doi:10.3390/nano12203666)
Supplement: Supplementary file 1 [file nanomaterials-12-03666-s001.zip]

Archive with 1 entries (1 files):
- nanomaterials-1944409-supplementary.pdf
